# Supplementary material for: Markers of clinical and mitochondrial adaptation in response to moderate intensity continuous training: A systematic review and meta-analysis
Source: PLoS One. 2026 Jan 2;21(1):e0339902. doi: 10.1371/journal.pone.0339902 (PMC12758752; doi:10.1371/journal.pone.0339902)
Supplement: S1 Data — (XLSX) [file pone.0339902.s004.xlsx]

## Sheet: Markers of Clinical and Mitocho
Name	Data Type	Statistical Method	Effect Measure	Analysis Model	Study Confidence Interval	Total Confidence Interval	Mean 1	SD 1	Total 1	Mean 2	SD 2	Total 2	Effect Estimate	SE	CI Start	CI End	Weight	Q	P(Q)	I-Sqr(Q)	Tau-Sqr	Z	P(Z)	Qint	P(Qint)	I-Sqr(Qint)	df	Group Label 1	Group Label 2
MFN2
MFN2	CON	IV	Std. Mean Difference	Random	0.95	0.95			74			77	0.404626		0.0789316	0.73032	100	3.72136	0.590189	0	0	2.43496	0.0148935	0	1	0	5	Post-Training	Pre-Training
Arribat et al. (2018)							0.31*	0.38	19	0.24*	0.37	22	0.183225	0.313909	-0.432025	0.798476	28.0231
Granata et al. (2016)							1.94	0.56	9	1.46	0.56	9	0.816327	0.495903	-0.155626	1.78828	11.2287
Lundby et al. (2018)							1.05	0.16	12	0.87	0.22	12	0.903507	0.432451	0.0559192	1.7511	14.7656
MacInnis et al. (2017)							1.11*	0.29	10	1*	0.13	10	0.468811	0.454799	-0.42258	1.3602	13.3501
Skelly et al. (2021)							1.16*	0.33	10	1*	0.29	10	0.493295	0.455605	-0.399674	1.38626	13.3029
Youseff et al. (2023)							0.004	0.003	14	0.004	0.004	14	0	0.377964	-0.740797	0.740797	19.3296
DRP1
DRP1	CON	IV	Std. Mean Difference	Random	0.95	0.95			42			45	0.26391		-0.160893	0.688713	100	1.37095	0.503851	0	0	1.21763	0.223363	0	1	0	2	Post-Training	Pre-Training
Arribat et al. (2018)							1.54*	0.93	19	1.12*	0.85	22	0.463913	0.317789	-0.158942	1.08677	46.5159
Granata et al. (2016)							4.02	2.58	9	3.1	1.9	9	0.386727	0.477012	-0.5482	1.32165	20.6452
Youseff et al. (2023)							0.08	0.036	14	0.084	0.044	14	-0.0966055	0.378221	-0.837905	0.644694	32.8388
TFAM
TFAM	CON	IV	Mean Difference	Random	0.95	0.95			31			31	0.016897		-0.00453766	0.0383316	100	1.60479	0.448255	0	0	1.54504	0.122336	0	1	0	2	Post-Training	Pre-Training
Broskey et al. (2014)							1.44*	0.36	8	1.17*	0.46	8	0.27	0.206519	-0.134769	0.674769	0.280425
Granata et al. (2016)							1.57	0.39	9	1.49	0.47	9	0.08	0.203579	-0.319008	0.479008	0.288582
Youseff et al. (2023)							0.067	0.028	14	0.051	0.03	14	0.016	0.0109675	-0.00549587	0.0374959	99.431
PGC-1a
Pgc-1a	CON	IV	Std. Mean Difference	Random	0.95	0.95			23			23	0.50014		-0.0920552	1.09234	100	0.553299	0.75832	0	0	1.65529	0.0978651	0	1	0	2	Post-Training	Pre-Training
Broskey et al. (2014)							1.45*	0.21	8	1.11*	0.52	8	0.810633	0.52654	-0.221366	1.84263	32.9285
Granata et al. (2016)							1.7*	0.78	9	1.41*	0.57	9	0.404309	0.47753	-0.531634	1.34025	40.0342
Gunnarsson et al. (2019)							2.16*	0.9	6	1.86*	1.18	6	0.263892	0.581079	-0.875003	1.40279	27.0373
MitoVD%
Mitovd%	CON	IV	Std. Mean Difference	Random	0.95	0.95			67			70	1.04083		0.678712	1.40294	100	1.77039	0.777895	0	0	5.63351	2e-08	0	1	0	4	Post-Training	Pre-Training
Arribat et al. (2018)							6.87*	1.56	19	5.31*	1.53	22	0.99086	0.333665	0.336888	1.64483	30.6605
Broskey et al. (2014)							7.32*	1.93	10	5.23*	0.93	10	1.32134	0.504338	0.332857	2.30983	13.4201
Lundby et al. (2018)							5.2	0.83	12	3.8	1.2	12	1.31016	0.457659	0.413169	2.20716	16.2973
Montero et al. (2015)							5.12	0.92	16	4	1.08	16	1.08829	0.382236	0.339119	1.83746	23.3635
Skelly et al. (2023)							5.8*	1	10	5.23*	0.93	10	0.565344	0.458204	-0.332719	1.46341	16.2586
Citrate Synthase
CS	CON	IV	Std. Mean Difference	Random	0.95	0.95			66			66	0.478438		-0.00199879	0.958875	100	10.7681	0.095812	44.2801	0.184872	1.95181	0.0509608	0	1	0	6	Post-Training	Pre-Training
Gillen et al. (2016)							4.41*	0.74	10	3.5*	0.95	10	1.02355	0.482304	0.0782498	1.96885	14.3924
Granata et al. (2016)							9.8	0.8	9	9.3	1.6	9	0.376462	0.47672	-0.557893	1.31082	14.5793
Gunnarsson et al. (2019)							35	15	6	37	14	6	-0.127245	0.578219	-1.26053	1.00604	11.5727
Lundby et al. (2018)							197.6	69.9	10	141.7	42.1	10	0.92788	0.47624	-0.00553329	1.86129	14.5955
MacInnis et al. (2017)							8.33*	2.98	9	7.51*	2.38	9	0.289591	0.474557	-0.640524	1.21971	14.6525
Skelly et al. (2023)							176.5*	25.3	9	142.8*	20.5	9	1.3939	0.539739	0.336036	2.45177	12.6182
Vaccari et al. (2020)							278	65.26	13	307	90.13	13	-0.356925	0.395896	-1.13287	0.419017	17.5894
Vo2 Max
Vo2 Max	CON	IV	Std. Mean Difference	Random	0.95	0.95			97			100	0.754538		0.372828	1.13625	100	10.8291	0.14625	35.3592	0.103098	3.87432	0.00010692	0	1	0	7	Post-Training	Pre-Training
Arribat et al. (2018)							29.4	7.5	19	26.3	6.6	22	0.43245	0.31719	-0.18923	1.05413	18.6193
Broskey et al. (2014)							2.29	0.59	12	2.01	0.55	12	0.473997	0.41505	-0.339486	1.28748	13.7741
Gillen et al. (2016)							39.6*	8.1	10	33.7*	5.9	10	0.797457	0.468827	-0.121427	1.71634	11.7465
Konopka et al. (2014)a							23.6	1	6	21	1	6	2.4	0.831056	0.771161	4.02884	4.77844
Konopka et al. (2014)b							47.2	2.7	7	40.5	2.8	7	2.28047	0.737693	0.834622	3.72633	5.85966
Lundby et al. (2018)							50.2	6.4	12	45.4	4	12	0.868423	0.430656	0.0243535	1.71249	13.1441
Montero et al. (2015)							3.84	0.6	16	3.52	0.51	16	0.560203	0.361375	-0.14808	1.26849	16.2304
Ryan et al. (2020)							2.6	0.5	15	2.4	0.5	15	0.389189	0.369106	-0.334246	1.11262	15.8475
*extracted with WebPlotDigitizer
